# Supplementary material for: Electronic data collection, management and analysis tools used for outbreak response in low- and middle-income countries: a systematic review and stakeholder survey
Source: BMC Public Health. 2021 Sep 25;21:1741. doi: 10.1186/s12889-021-11790-w (PMC8464108; doi:10.1186/s12889-021-11790-w)
Supplement: Supplementary file 4 — Additional file 4. List of studies excluded from the systematic review (2010–2020) and their reasons for exclusion. Dataset that describes the studies excluded from the systematic review (2010–2020) and includes the first author, title, journal and year of publication of the study and the reason for exclusion. [file 12889_2021_11790_MOESM4_ESM.xlsx]

## Sheet: Excluded
First Author Year	Title	Journal	Year	Reason for exclusion
Abaza2017	mHealth Application Areas and Technology Combinations	Methods of information in medicine	2017	Review
Afzal2016	Health informatics to optimize complex laboratory developed test configurations	Technology and Health Care	2016	Data tools only described but not used in outbreaks
Agborbock2011	Epidemic study of cholera in the Far North region of Cameroon: The role of natural and social environment	Tropical Medicine and International Health	2011	Abstract only
Ajelli 2019	The RAPIDD Ebola forecasting challenge: Model description and synthetic data generation	EPIDEMICS	2019	Disease modelling on dummy or surveillance data
Akhmetzhanov 2019	Analyzing and forecasting the Ebola incidence in North Kivu, the Democratic Republic of the Congo from 2018-19 in real time	Epidemics	2018	Disease modelling on dummy or surveillance data
Akhtar 2019	A dynamic neural network model for predicting risk of Zika in real time	BMC Medicine	2018	Disease modelling on dummy or surveillance data
Akil2016	The recent outbreaks and reemergence of poliovirus in war and conflict-affected areas.	International journal of infectious diseases : IJID : official publication of the International Society for Infectious Diseases	2016	Analysis of surveillance data only
Akshatha 2019	Identification of mutations in Haemagglutinin gene of Influenza A H1N1 pdm09 strain from 2016-2017 outbreak in India	VirusDisease	2018	abstract only
Al-mafazy2012	Representativeness, completeness, timeliness and accuracy of zanzibar's malaria epidemic early detection system (MEEDS), 2008-2011	American Journal of Tropical Medicine and Hygiene	2012	Abstract only
Angues 2018	A real-time medical cartography of epidemic disease (Nodding syndrome) using village-based lay mHealth reporters	PLOS NEGLECTED TROPICAL DISEASES	2018	Analysis of surveillance data only
Anthony2010	Emcounter: A novel, dynamic epidemiologic surveillance tool for the developing world	American Journal of Tropical Medicine and Hygiene	2010	Abstract only
Arabi2011	Mapping the 2010 cholera epidemic in the far North Region of Cameroon	American Journal of Tropical Medicine and Hygiene	2011	Abstract only
Arabi2012	Spatiotemporal dynamics of cholera epidemics in the far north region, cameroon	American Journal of Tropical Medicine and Hygiene	2012	Abstract only
Aranda-Jan2014	Systematic Review on what works, what does not work and why of implementation of mobile health (mHealth) projects in Africa.	BMC Public Health	2014	Review
Atique2016	GIS mapping of dengue outbreak in Swat, Pakistan in 2013	European Journal of Epidemiology	2016	Abstract only
Aviles2012	Lessons learned in implementing low-cost ehealth tools in nicaragua: Supporting information collection, management and use in health care delivery and public health research in limited resource settings	American Journal of Tropical Medicine and Hygiene	2012	Abstract only
Azman2015	Tracking Cholera through Surveillance of Oral Rehydration Solution Sales at Pharmacies: Insights from Urban Bangladesh.	PLoS neglected tropical diseases	2015	No information on data tool
Babu 2019	Smartphone geospatial apps for dengue control, prevention, prediction, and education: MOSapp, DISapp, and the mosquito perception index (MPI)	Environmental Monitoring and Assessment	2018	Data tools only described but not used in outbreaks
Badurdeen2013	Sharing experiences: towards an evidence based model of dengue surveillance and outbreak response in Latin America and Asia.	BMC Public Health	2013	No information on data tool
BaiSheng 2018	Whole genome sequencing analysis of Salmonella enterica serovar Weltevreden isolated from human stool and contaminated food samples collected from the southern coastal area of China.	International Journal of Food Microbiology	2019	Data tools only described but not used in outbreaks
Baloyi 2018a	Towards malaria elimination: Development and roll-out of an integrated surveillance system for malaria elimination in South Africa, 2018	American Journal of Tropical Medicine and Hygiene	2018	abstract only
Baloyi 2018b	Evaluating a 24-h mobile reporting system for malaria notifications in comparison with a paper-based system in South Africa, 2015	Malaria Journal	2018	Hospital Information management system related
Barbosa 2019	Influence of strategic points in the dispersion of Aedes aegypti in infested areas	REVISTA DE SAUDE PUBLICA	2019	Analysis of surveillance data only
Barde 2018	Timely diagnosis, use of information technology and mosquito control prevents dengue outbreaks: Experience from central India	Journal of Infection and Public Health	2018	No information on data tool
Barreto2015	Denguenaweb: A new strategy for dengue epidemiological surveillance in real time	Tropical Medicine and International Health	2015	Abstract only
Barreto2015a	Analysis of spread patterns of dengue epidemic caused by the introduction of DENV 3 in Salvador Bahia	Tropical Medicine and International Health	2015	Abstract only
Bates2017	Tracking Disease: Digital Epidemiology Offers New Promise in Predicting Outbreaks	IEEE Pulse	2017	Review
Bawo2016	Building a resilient health system (HS) in Liberia: Health Information System (HIS) Strategic Planning	Annals of Global Health	2016	Abstract only
Bengtsson2015	Using mobile phone data to predict the spatial spread of cholera.	Scientific reports	2015	Disease modelling on dummy or surveillance data
Beuy 2018	Mapping Zika by Geographic Information System.	Le infezioni in medicina	2018	Review
Bharti2015	Remotely measuring populations during a crisis by overlaying two data sources	International Health	2015	Humanitarian response but no link to outbreak response
Bhunia2010	The use of remote sensing in the identification of the eco-environmental factors associated with the risk of human visceral leishmaniasis (kala-azar) on the Gangetic plain, in north-eastern India.	Annals of tropical medicine and parasitology	2010	Analysis of surveillance data only
Bidhuri 2020	Identifying waterborne disease prone areas using geospatial approach along the right bank of Yamuna River in Delhi.	International journal of environmental health research	2020	Analysis of surveillance data only
Braga2014	Predictive qualitative risk model of bovine rabies occurrence in Brazil.	Preventive veterinary medicine	2014	Analysis of surveillance data only
Brooks2016	Incident Management Systems and Building Emergency Management Capacity during the 2014-2016 Ebola Epidemic - Liberia, Sierra Leone, and Guinea.	MMWR supplements	2016	No information on data tool
Brown2015	Constructing rigorous and broad biosurveillance networks for detecting emerging zoonotic outbreaks.	PLoS ONE	2015	Disease modelling on dummy or surveillance data
Calvo 2020	Health surveillance during covid-19 pandemic	The BMJ	2018	No information on data tool
Cao 2020	Epidemiological Features of 135 Patients with Coronavirus Disease (COVID-19) in Tianjin, China	Disaster medicine and public health preparedness	2018	Humanitarian response but no link to outbreak response
Ceccarelli2017	Characterization of two cryptic plasmids isolated in Haiti from clinical Vibrio cholerae non-O1/non-O139.	Frontiers in Microbiology	2017	No information on data tool
Ceccato 2018	Data and tools to integrate climate and environmental information into public health	Infectious Diseases of Poverty	2018	Data tools only described but not used in outbreaks
Chabot-Couture2015	Advancing digital methods in the fight against communicable diseases	International Health	2015	Data tools only described but not used in outbreaks
Chadeka 2019	A high-intensity cluster of Schistosoma mansoni infection around Mbita causeway, western Kenya: A confirmatory cross-sectional survey	Tropical Medicine and Health	2018	Data tools only described but not used in outbreaks
Chaintoutis 2019	Evolutionary dynamics of lineage 2 West Nile virus in Europe, 2004-2018: Phylogeny, selection pressure and phylogeography	Molecular phylogenetics and evolution	2018	Analysis of surveillance data only
Chen 2019	The application of meteorological data and search index data in improving the prediction of HFMD: A study of two cities in Guangdong Province, China	Science of the Total Environment	2018	Disease modelling on dummy or surveillance data
Chen 2020b	Distribution of the COVID-19 epidemic and correlation with population emigration from wuhan, China	Chinese medical journal	2018	Analysis of surveillance data only
Chen2020a	A survey of clinical and laboratory characteristics of dengue fever epidemic from 2014 to 2018 in Guangzhou, China	Annals of palliative medicine	2018	Seroprevalence study
Chenar2018	Development of artificial intelligence approach to forecasting oyster norovirus outbreaks along Gulf of Mexico coast	Environment International	2018	No LMIC
Cheung2012	Fighting outbreaks with bacterial genomics: Case Review and workflow proposal	Public Health Genomics	2012	Review
Chong 2020	Were infections in migrants associated with the resurgence of measles epidemic during 2013-2014 in southern China? A retrospective data analysis	INTERNATIONAL JOURNAL OF INFECTIOUS DISEASES	2019	Retrospective outbreak identification
Chontananarth 2018	The rapid detection method by polymerase chain reaction for minute intestinal trematodes: Haplorchis taichui in intermediate snail hosts based on 18s ribosomal DNA	Journal of Parasitic Diseases	2018	Humanitarian response but no link to outbreak response
Clement 2019	Evidence-Based Clinical Management of Ebola Virus Disease and Epidemic Viral Hemorrhagic Fevers	INFECTIOUS DISEASE CLINICS OF NORTH AMERICA	2018	Review
Colubri 2019	Machine-learning Prognostic Models from the 2014-16 Ebola Outbreak: Data-harmonization Challenges, Validation Strategies, and mHealth Applications	EClinicalMedicine	2018	Data tools only described but not used in outbreaks
Colubri2016	Transforming Clinical Data into Actionable Prognosis Models: Machine-Learning Framework and Field-Deployable App to Predict Outcome of Ebola Patients.	PLoS neglected tropical diseases	2016	Disease modelling on dummy or surveillance data
Couturier 2020	Characterization and analytical validation of a new antigenic rapid diagnostic test for Ebola virus disease detection	PLoS neglected tropical diseases	2018	Data tools only described but not used in outbreaks
Craig 2018	Towards effective outbreak detection: a qualitative study to identify factors affecting nurses' early warning surveillance practice in Solomon Islands	BMC HEALTH SERVICES RESEARCH	2018	Data tools only described but not used in outbreaks
Curran 2018	Systems, supplies, and staff: a mixed-methods study of health care workers' experiences and health facility preparedness during a large national cholera outbreak, Kenya 2015	BMC Public Health	2019	Data tools only described but not used in outbreaks
Danquah 2019	Use of a mobile application for Ebola contact tracing and monitoring in northern Sierra Leone: A proof-of-concept study	BMC Infectious Diseases	2018	Humanitarian response but no link to outbreak response
de Oliveira 2019	Timeliness in the notification of spotted fever in Brazil: evaluating compulsory reporting strategies and digital disease detection.	International Journal of Infectious Diseases	2019	No information on data tool
DeCarvalho2012	Spatial distribution of dengue in the city of Cruzeiro, Sao Paulo State, Brazil: Use of geoprocessing tools TT - Distribuicao espacial da dengue no municipio de Cruzeiro, estado de So Paulo, Brasil: o uso do geoprocessamento.	Revista do Instituto de Medicina Tropical de Sao Paulo	2012	No information on data tool
Deen2017	Implementation of a study to examine the persistence of Ebola virus in the body fluids of Ebola virus disease survivors in Sierra Leone: Methodology and lessons learned	PLoS Neglected Tropical Diseases	2017	No information on data tool
Delmelle2014	A web-based geospatial toolkit for the monitoring of dengue fever.	Applied Geography	2014	Analysis of surveillance data only
DeMaio2016	SCOTTI: Efficient Reconstruction of Transmission within Outbreaks with the Structured Coalescent	PLoS Computational Biology	2016	Data tools only described but not used in outbreaks
DeSmet2011	The challenge of timely identification of malaria outbreaks - The intervention of Medecins Sans Frontieres in Burundi, 2010	Tropical Medicine and International Health	2011	Abstract only
Destura2012	Molecular genotyping of dengue serotype 2 in the Philippines	Clinical Microbiology and Infection	2012	Abstract only
Dimitrov 2019	Projected effectiveness of HIV detection during early infection and rapid ART initiation among MSM and transgender women in Peru: A modeling study	Infectious Disease Modelling	2018	No information on data tool
Diomidous2013	Healthcare Information Systems for the epidemiologic surveillance within the community.	Studies in health technology and informatics	2013	Hospital Information management system related
Dion2015	Big data and the Global Public Health Intelligence Network (GPHIN).	Canada Communicable Disease Report	2015	Review
Ditsuwan2011	Assessing the spreading patterns of dengue infection and chikungunya fever outbreaks in lower southern Thailand using a geographic information system.	Annals of Epidemiology	2011	Retrospective outbreak identification
Dureab 2019a	Assessment of data quality of the electronic disease early warning system for infectious diseases in Yemen	Transactions of the Royal Society of Tropical Medicine and Hygiene	2018	Abstract only
Edwards2016	Design and analysis considerations in the Ebola\_Tx trial evaluating convalescent plasma in the treatment of Ebola virus disease in Guinea during the 2014-2015 outbreak.	Special Issue: Clinical trials during the Ebola crisis: a series of articles and commentaries describing the challenges of conducting clinical research during a lethal epidemic.	2016	No information on data tool
Ekong 2018	Spatial clustering of pathology submissions during the initial introduction and spread of avian influenza H5N1 in poultry in Nigeria in 2006-2007.	Veterinaria italiana	2018	Retrospective outbreak identification
Errecaborde2017	Piloting the One Health Systems Mapping and Analysis Resource Toolkit in Indonesia.	EcoHealth	2017	Data tools only described but not used in outbreaks
Estallo2014	Spatio-temporal dynamics of dengue 2009 outbreak in Cordoba City, Argentina	ACTA TROPICA	2014	No information on data tool
Fahnrich2015	Surveillance and Outbreak Response Management System (SORMAS) to support the control of the Ebola virus disease outbreak in West Africa.	Eurosurveillance	2015	Data tools only described but not used in outbreaks
Farias2010	Data for decision making: strategic information tools for hospital management during a pandemic.	Disaster Medicine & Public Health Preparedness	2010	Hospital Information management system related
Farnsworth2010	Comparing national and global data collection systems for reporting, outbreaks of H5N1 HPAI.	Preventive veterinary medicine	2010	Analysis of surveillance data only
Faulde2014	First record of the Asian malaria vector Anopheles stephensi and its possible role in the resurgence of malaria in Djibouti, Horn of Africa.	Acta Tropica	2014	No information on data tool
Fernandez-Luque2018	Humanitarian health computing using artificial intelligence and social media: A narrative literature Review	International Journal of Medical Informatics	2018	Review
Flahault2017	Precision global health in the digital age	Swiss Medical Weekly	2017	Review
Fornace2018	Use of mobile technology-based participatory mapping approaches to geolocate health facility attendees for disease surveillance in low resource settings	Int J Health Geogr	2018	Data tools only described but not used in outbreaks
Freifeld2010	Participatory epidemiology: Use of mobile phones for community-based health reporting	PLoS Medicine	2010	Review
Fuentes-Vallejo2017	Space and space-time distributions of dengue in a hyper-endemic urban space: the case of Girardot, Colombia.	BMC Infectious Diseases	2017	Analysis of surveillance data only
Gao 2020	A cluster of the Corona Virus Disease 2019 caused by incubation period transmission in Wuxi, China	Journal of Infection	2019	Disease modelling on dummy or surveillance data
Gil2011	Dengue dynamics in the 2009 outbreak in Oran, Argentina: Implications for monitoring and control	American Journal of Tropical Medicine and Hygiene	2011	Abstract only
Gleason 2019	Establishment of an electronic integrated disease surveillance and response system in Sierra Leone	International Journal of Infectious Diseases	2019	Abstract only
Gonzalez 2019	Enterovirus-associated hand-foot and mouth disease and neurological complications in Japan and the rest of the world.	International Journal of Molecular Sciences	2019	No LMIC
Gu2014	Importance of Internet surveillance in public health emergency control and prevention: evidence from a digital epidemiologic study during avian influenza A H7N9 outbreaks	Journal of medical Internet research	2014	No information on data tool
Guerreiro2012	Epidemiological profile evaluation of dengue hemorrhagic fever in Brazil from 2007 to 2011	European Journal of Epidemiology	2012	Abstract only
Guilavogui2016	Scaling-up and using routine malaria surveillance data to identify malaria hotspots and target malaria control interventions during and after the ebola epidemic in Guinea	American Journal of Tropical Medicine and Hygiene	2016	Abstract only
Guoqi2018	Spatial, temporal, and spatiotemporal analysis of mumps in Guangxi Province, China, 2005-2016	BMC INFECTIOUS DISEASES	2019	Disease modelling on dummy or surveillance data
Guzman 2019	Eco-epidemiology of the Venezuelan equine encephalitis virus in bats of Cordoba and Sucre, Colombia.	Acta tropica	2018	Humanitarian response but no link to outbreak response
Ha2013	A mobile health approach to tuberculosis contact tracing in resource-limited settings	Studies in health technology and informatics	2013	Abstract only
Hagg2018	The emerging use of social media for health-related purposes in low and middle-income countries: A scoping Review	International Journal of Medical Informatics	2018	Review
Holmstrom2017	Technologies for capturing and analysing animal health data in near real time	Revue Scientifique et Technique	2017	Review
Hossain 2019	Strengthening web based surveillance through DHIS2 for vl elimination programme in Bangladesh	Transactions of the Royal Society of Tropical Medicine and Hygiene	2019	Abstract only
Hutter2016	Rabies in Costa Rica: Documentation of the Surveillance Program and the Endemic Situation from 1985 to 2014	Vector-Borne and Zoonotic Diseases	2016	Analysis of surveillance data only
Ilesanmi 2019	Evaluation of Ebola virus disease surveillance system in Tonkolili District, Sierra Leone.	The Pan African medical journal	2019	No information on data tool
Ilesanmi2016	Evaluation of Ebola virus disease surveillance system in Tonkolili district, Sierra Leone-2015	International Journal of Infectious Diseases	2016	Abstract only
Jia2015	Evaluating the use of cell phone messaging for community Ebola syndromic surveillance in high risked settings in southern Sierra Leone.	African Health Sciences	2015	No information on data tool
Jiang2017	Epidemiology of avian influenza A H7N9 virus in human beings across five epidemics in mainland China, 2013-17: an epidemiological study of laboratory-confirmed case series	The Lancet Infectious Diseases	2017	Analysis of surveillance data only
Jim2010	Role of GIS technology during leprosy elimination efforts in Pohnpei	Pacific health dialog	2010	Analysis of surveillance data only
Johansen 2018	Environmental and demographic determinants of dengue incidence in Brazil.	Revista de salud publica (Bogota, Colombia)	2019	Humanitarian response but no link to outbreak response
Joshi 2020	Automated monitoring of tweets for early detection of the 2014 Ebola epidemic	PLoS ONE	2019	Retrospective outbreak identification
Kamel 2020	Geographical tracking and mapping of coronavirus disease COVID-19/severe acute respiratory syndrome coronavirus 2 (SARS-CoV-2) epidemic and associated events around the world: how 21st century GIS technologies are supporting the global fight against outbr	International journal of health geographics	2019	Review
Kant2010	Information and communication technology in disease surveillance, India: a case study.	Special Issue: Disease surveillance, capacity building and implementation of the International Health Regulations [IHR(2005)].	2010	Data tools only described but not used in outbreaks
Karimuribo2012	Towards one health disease surveillance: the Southern African Centre for Infectious Disease Surveillance approach.	The Onderstepoort journal of veterinary research	2012	Data tools only described but not used in outbreaks
Karimuribo2014	Participatory surveillance of zoonotic disease: Putting the public back in public health	International Journal of Infectious Diseases	2014	Abstract only
Kiatpanont2016	Extraction of actionable information from crowdsourced disaster data	Journal of emergency management (Weston, Mass.)	2016	Humanitarian response but no link to outbreak response
King2016	Lessons learned from the largest and most severe epidemic of dengue virus serotype 2 (DENV-2) in taiwan, 2015	American Journal of Tropical Medicine and Hygiene	2016	Abstract only
Kombassere 2019	Epidemiology of outbreaks of dengue fever in Burkina Faso in 2016-2017	Transactions of the Royal Society of Tropical Medicine and Hygiene	2019	Abstract only
Krumkamp2016	Epidemiology of the Ebola virus disease outbreak in Gueckedou, Guinea	European Journal of Epidemiology	2016	Abstract only
Kshirsagar2013	Disease alerts and forecasting of zoonotic diseases: an overview.	Veterinary World	2013	Review
Kwok2017	Relative incidence and individual-level severity of seasonal influenza A H3N2 compared with 2009 pandemic H1N1	BMC Infectious Diseases	2017	No information on data tool
Lajous2010	Mobile messaging as surveillance tool during pandemic (H1N1) 2009, Mexico.	Emerging infectious diseases	2010	No information on data tool
Lau2017	A mechanistic spatio-temporal framework for modelling individual-to-individual transmission-With an application to the 2014-2015 West Africa Ebola outbreak.	PLoS computational biology	2017	No information on data tool
LealNeto2016	Digital disease detection and participatory surveillance: overview and perspectives for Brazil.	Revista de saude publica	2016	Review
Lee2010	Reconstruction of epidemic curves for pandemic influenza A (H1N1) 2009 at city and sub-city levels.	Virology Journal	2010	Retrospective outbreak identification
Lemos 2018	Outbreak of human brucellosis in Southern Brazil and historical Review of data from 2009 to 2018	PLoS Neglected Tropical Diseases	2019	Retrospective outbreak identification
Li 2019a	Epidemiological survey and sequence information analysis of swine hepatitis e virus in Sichuan, China	Epidemiology and Infection	2019	Data tools only described but not used in outbreaks
Li2013	Abiotic determinants to the spatial dynamics of dengue fever in Guangzhou.	Asia-Pacific journal of public health	2013	Retrospective outbreak identification
Li2014	Hand, foot and mouth disease in China: evaluating an automated system for the detection of outbreaks.	Asia-Pacific journal of public health	2014	Retrospective outbreak identification
Li2018	Spatiotemporal responses of dengue fever transmission to the road network in an urban area	Acta Tropica	2018	No information on data tool
Liang2010	Combining spatial-temporal and phylogenetic analysis approaches for improved understanding on global H5N1 transmission	PLoS ONE	2010	Analysis of surveillance data only
Liu 2018	Spatiotemporal patterns and determinants of dengue at county level in China from 2005-2017.	International journal of infectious diseases : IJID : official publication of the International Society for Infectious Diseases	2019	No LMIC
Liu2017	Identifying Potential Norovirus Epidemics in China via Internet Surveillance	Journal of medical Internet research	2017	Analysis of surveillance data only
Lopez2016	Climate change and disease dynamics - A big data perspective	International Journal of Infectious Diseases	2016	Abstract only
Lu 2020	Risk analysis of African swine fever in Poland based on spatio-temporal pattern and Latin hypercube sampling, 2014-2017	BMC VETERINARY RESEARCH	2020	No LMIC
Lubogo2015	Ebola virus disease outbreak; the role of field epidemiology training programme in the fight against the epidemic, Liberia, 2014.	The Pan African medical journal	2015	No information on data tool
Luz2015	Disease surveillance and patient care in remote regions: an exploratory study of collaboration among health-care professionals in Amazonia	BEHAVIOUR & INFORMATION TECHNOLOGY	2015	Data tools only described but not used in outbreaks
Lwin2014	A 21st century approach to tackling dengue: crowdsourced surveillance, predictive mapping and tailored communication.	Acta Tropica	2014	Review
Lwin2016	Baseline Evaluation of a Participatory Mobile Health Intervention for Dengue Prevention in Sri Lanka.	Health Education & Behavior	2016	Data tools only described but not used in outbreaks
Lwin2016a	A Social Media mHealth Solution to Address the Needs of Dengue Prevention and Management in Sri Lanka.	Journal of medical Internet research	2016	Data tools only described but not used in outbreaks
Madin2011	An evaluation of Foot-and-Mouth Disease outbreak reporting in mainland South-East Asia from 2000 to 2010	Preventive Veterinary Medicine	2011	Analysis of surveillance data only
Mahmood 2019	Spatiotemporal analysis of dengue outbreaks in Samanabad town, Lahore metropolitan area, using geospatial techniques	Environmental monitoring and assessment	2019	Analysis of surveillance data only
Mandal 2019	Trends in spatio-temporal dynamics of visceral leishmaniasis cases in a highly-endemic focus of Bihar, India: An investigation based on GIS tools	Parasites and Vectors	2019	Analysis of surveillance data only
Martin 2019	Implementing Nationwide Facility-based Electronic Disease Surveillance in Sierra Leone: Lessons Learned	Health security	2019	Data tools only described but not used in outbreaks
McClelland2015	Data for decision making - Experiences of the Red Cross movement in managing safe and dignified burials in Guinea, Liberia and Sierra Leone	Tropical Medicine and International Health	2015	Abstract only
McClelland2015a	From dead body management to safe and dignified burials. Experiences of the Red Cross movement in managing safe and dignified burials in Guinea, Liberia and Sierra Leone Ebola response	Tropical Medicine and International Health	2015	Abstract only
McCormick2010	Response to H1N1 in a U.S.-Mexico border community.	Biosecurity and Bioterrorism: Biodefense Strategy, Practice and Science	2010	No LMIC
McNamara2016	Ebola Surveillance - Guinea, Liberia, and Sierra Leone.	MMWR supplements	2016	Review
Medina2016	Acute hemorrhagic conjunctivitis epidemic in Sao Paulo State, Brazil, 2011.	Revista Panamericana de Salud Publica/Pan American Journal of Public Health	2016	Analysis of surveillance data only
Mekanda 2019	Molecular characterization of measles virus strains circulating in Cameroon during the 2013-2016 epidemics.	PLoS ONE	2018	Humanitarian response but no link to outbreak response
Melikjanyan2017	Human Cases of Tularemia in Armenia, 1996-2012.	The American journal of tropical medicine and hygiene	2017	Analysis of surveillance data only
Mesmar2016	The impact of digital technology on health of populations affected by humanitarian crises: recent innovations and current gaps. (Special Issue: The use and impact of digital technology on population health and health equity gains.)	Journal of Public Health Policy	2016	Review
Meyers2016	Combining healthcare-based and participatory approaches to surveillance: trends in diarrheal and respiratory conditions collected by a mobile phone system by community health workers in rural Nepal.	PLoS ONE	2016	Humanitarian response but no link to outbreak response
Mohammed 2019	Feasibility of electronic health information and surveillance system (eHISS) for disease symptom monitoring: A case of rural Ghana	PLoS ONE	2019	Data tools only described but not used in outbreaks
Moradi 2019	The Communicable Diseases Surveillance System in Iran: Challenges and Opportunities	ARCHIVES OF IRANIAN MEDICINE	2019	Humanitarian response but no link to outbreak response
Moramarco 2019	Developing a Public Health Monitoring System in a War-torn Region: A Field Report From Iraqi Kurdistan	Disaster medicine and public health preparedness	2019	Analysis of surveillance data only
Moreira-Soto2018	Evidence for multiple sylvatic transmission cycles during the 2016-2017 yellow fever virus outbreak, Brazil	Clinical Microbiology and Infection	2018	No information on data tool
Moretti2011	Lessons from the epidemiological surveillance program, during the influenza a (H1N1) virus epidemic, in a reference university hospital of southeastern Brazil TT - Licoes aprendidas pelo programa de vigilancia epidemiologica, durante a epidemia pelo viru	Revista da Sociedade Brasileira de Medicina Tropical	2011	Review
Musungayi 2019	Epidemiological profile of people with cholera according to the characteristics of health zones: Democratic republic of the Congo	American Journal of Tropical Medicine and Hygiene	2019	Abstract only
Mwakapeje2018	Anthrax outbreaks in the humans - livestock and wildlife interface areas of Northern Tanzania: a retrospective record Review 2006-2016.	BMC Public Health	2018	Retrospective outbreak identification
Nayara 2019	Chikungunya surveillance in Brazil: challenges in the context of Public Health.	Vigilancia de chikungunya no Brasil: desafios no contexto da Saude Publica.	2019	Analysis of surveillance data only
Nderitu2011	Sequential rift valley Fever outbreaks in eastern Africa caused by multiple lineages of the virus.	Journal of Infectious Diseases	2011	No information on data tool
Nekorchuk 2019	Developing open source software to support climate data integration for operational malaria forecasts in Ethiopia	American Journal of Tropical Medicine and Hygiene	2019	Abstract only
Nelson2016	Development and preliminary clinical evaluation of a mobile technology for diarrheal disease outbreak management	American Journal of Tropical Medicine and Hygiene	2016	Abstract only
Nirosha2016	Geo-statistical dengue risk model using GIS techniques to identify the risk prone areas by linking rainfall and population density factors in Sri Lanka	Ceylon Journal of Science	2016	Disease modelling on dummy or surveillance data
Nkoko2011	Dynamics of cholera outbreaks in Great Lakes region of Africa, 1978-2008.	Emerging Infectious Diseases	2011	Retrospective outbreak identification
Nsoesie2015	New digital technologies for the surveillance of infectious diseases at mass gathering events	Clinical Microbiology and Infection	2015	Review
Ocampo 2019a	VECTOS: An Integrated System for Monitoring Risk Factors Associated With Urban Arbovirus Transmission	Global health, science and practice	2019	Data tools only described but not used in outbreaks
Ocampo 2019b	Patient characteristics and pregnancy outcomes among Zika-infected pregnant women: Epidemiologic surveillance data from two cities in Colombia, 2015-2016	International Journal of Gynecology and Obstetrics	2019	Analysis of surveillance data only
Ohanessian2015	Telemedicine: Potential applications in epidemic situations	European Research in Telemedicine	2015	Review
Oliveira 2019	Interdependence between confirmed and discarded cases of dengue, chikungunya and Zika viruses in Brazil: A multivariate time-series analysis	PLoS ONE	2019	Analysis of surveillance data only
Omer 2019	Notifiable Communicable Diseases in Turkey and Their Notification Status: Antakya Sample	FLORA INFEKSIYON HASTALIKLARI VE KLINIK MIKROBIYOLOJI DERGISI	2019	Analysis of surveillance data only
Ortuno-Gutierrez2017	Performance of community tracing system of people affected by Tuberculosis during Ebola epidemic in Conakry, Guinea	Tropical Medicine and International Health	2017	Abstract only
Osei2011	Hierarchical Bayesian modeling of the space-time diffusion patterns of cholera epidemic in Kumasi, Ghana	STATISTICA NEERLANDICA	2011	Disease modelling on dummy or surveillance data
Peckham2017	Satellites and the new war on infection: tracking Ebola in West Africa.	Geoforum	2017	Review
Perera2013	Notifiable diseases: a time and geographic analysis of cases in Sri Lanka between 2005 and 2011: the development of a high fidelity modeling approach.	Journal of Health Informatics in Developing Countries	2013	Analysis of surveillance data only
Peter 2019	Infection prevention and control (IPC) in natural disasters and outbreaks - Experiences from humanitarian response to tropical cyclone (TC) Idai in Mozambique, followed by an outbreak of cholera	Antimicrobial Resistance and Infection Control	2019	Abstract only
Peterson 2019	Can electronic clinical notes identify travelers with zika?	Open Forum Infectious Diseases	2019	Abstract only
Peterson2017	A cloud-based epidemiological surveillance platform with application to Chagas disease vector control	American Journal of Tropical Medicine and Hygiene	2017	Abstract only
Porcheddu 2020	Similarity in Case Fatality Rates (CFR) of COVID-19/SARS-COV-2 in Italy and China	Journal of Infection in Developing Countries	2019	Review
QinLing 2020	Identifying Risk Factors Of A(H7N9) Outbreak by Wavelet Analysis and Generalized Estimating Equation	International Journal of Environmental Research and Public Health	2020	Analysis of surveillance data only
Randriamiarana 2019	Evaluation of the reinforced integrated disease surveillance and response strategy using short message service data transmission in two southern regions of Madagascar, 2014-15	BMC health services research	2019	Data tools only described but not used in outbreaks
Randrianasolo2017	M-health innovations textless their challenges to manage malaria sentinel surveillance network in Madagascar	American Journal of Tropical Medicine and Hygiene	2017	Abstract only
Rocha 2019	Notifiable Diseases Information System (SINAN): main features of tuberculosis-relatid notification and data analysis	EPIDEMIOLOGIA E SERVICOS DE SAUDE	2019	Data tools only described but not used in outbreaks
Rodriguez-Morales2015	Mapping chikungunya fever in municipalities of one coastal department of Colombia (Sucre) using geographic information system (GIS) during 2014 outbreak: Implications for travel advice.	Travel medicine and infectious disease	2015	No information on data tool
Rodriguez-Morales2016a	Mapping Zika in municipalities of one coastal department of Colombia (Sucre) using geographic information systems during the 2015-2016 outbreak: implications for public health and travel advice	International Journal of Infectious Diseases	2016	No information on data tool
Rodriguez-Morales2016b	Using geographic information system (GIS) to mapping and assess changes in transmission patterns of chikungunya fever in municipalities of the Coffee-Triangle region of Colombia during 2014-2015 outbreak: Implications for travel advice.	Travel medicine and infectious disease	2016	No information on data tool
Rodriguez-Morales2017	Mapping Zika virus disease incidence in Valle del Cauca.	Infection	2017	Analysis of surveillance data only
Rodriguez-Morales2017a	Mapping the ecoepidemiology of Zika virus infection in urban and rural areas of Pereira, Risaralda, Colombia, 2015-2016: Implications for public health and travel medicine.	Travel medicine and infectious disease	2017	No information on data tool
Rodriguez-Morales2018	Mapping Zika virus infection using geographical information systems in Tolima, Colombia, 2015-2016	F1000Research	2016	Analysis of surveillance data only
Rosewell2017	Health information system strengthening and malaria elimination in Papua New Guinea.	Malaria journal	2017	Data tools only described but not used in outbreaks
Roshania2016	Successful implementation of a multicountry clinical surveillance and data collection system for Ebola virus disease in West Africa: findings and lessons learned.	Global Health: Science and Practice	2016	Review
Rotejanaprasert 2019	Bayesian spatiotemporal modeling with sliding windows to correct reporting delays for real-time dengue surveillance in Thailand	International journal of health geographics	2019	Analysis of surveillance data only
Ruget 2019	Spatial Multicriteria Evaluation for Mapping the Risk of Occurrence of Peste des Petits Ruminants in Eastern Africa and the Union of the Comoros	Frontiers in Veterinary Science	2019	Analysis of surveillance data only
Runge-Ranzinger2014	Dengue disease surveillance: an updated systematic literature Review	TROPICAL MEDICINE & INTERNATIONAL HEALTH	2014	Review
Rutaazana 2019	Early focal malaria upsurge detection and response in Kisoro, a low transmission, unstable malaria setting of Uganda	American Journal of Tropical Medicine and Hygiene	2019	Abstract only
Rutatola 2018	A framework for timely and more informative epidemic diseases surveillance: the case of Tanzania.	Journal of Health Informatics in Developing Countries	2018	Hospital Information management system related
Salathe2013	Influenza A (H7N9) and the importance of digital epidemiology	New England Journal of Medicine	2013	Data tools only described but not used in outbreaks
Salwani2014	Genetic relationship and correspondence of Salmonella Typhi isolated from water samples in typhoid outbreak localities with food handlers and contact by using Pulsed Field Gel Electrophoresis (PFGE)	Asian Pacific Journal of Tropical Disease	2014	Abstract only
Sanou 2018	Building Laboratory-Based Arbovirus Sentinel Surveillance Capacity During an Ongoing Dengue Outbreak, Burkina Faso, 2017.	Health security	2018	No information on data tool
Santos 2019	Epidemiological study of rabies in cattle in southern Brazil: Spatial and temporal distribution from 2008 to 20171	Pesquisa Veterinaria Brasileira	2019	Analysis of surveillance data only
Sartorius2013	Identifying high-risk areas for sporadic measles outbreaks: lessons from South Africa.	Bulletin of the World Health Organization	2013	Analysis of surveillance data only
Sarwar 2020	COVID-19 challenges to Pakistan: Is GIS analysis useful to draw solutions?	Science of the Total Environment	2020	Review
Scherr 2019	Infectious disease surveillance with mLAB-an app for automated rapid diagnostic test analysis	American Journal of Tropical Medicine and Hygiene	2019	Abstract only
Schwind2017	Online surveillance of media health event reporting in Nepal: digital disease detection from a One Health perspective.	BMC International Health & Human Rights	2017	Data tools only described but not used in outbreaks
Semeraro 2019	New Early Warning Score: off-label approach for Covid-19 outbreak patient deterioration in the community	Resuscitation	2019	Data tools only described but not used in outbreaks
Shaffer 2019	A medical records and data capture and management system for Lassa fever in Sierra Leone: Approach, implementation, and challenges.	PLoS ONE	2019	Hospital Information management system related
Shah 2019	Approaches to support continued iCCM implementation during a flooding emergency in rural Bangladesh	Journal of global health	2019	No information on data tool
Sharma2012	Role of media scanning and verification system as a supplemental tool to disease outbreak detection \& reporting under integrated disease surveillance project (IDSP)-India	International Journal of Infectious Diseases	2012	Abstract only
Shefali 2020	Improving health information systems during an emergency: lessons and recommendations from an Ebola treatment centre in Sierra Leone	BMC MEDICAL INFORMATICS AND DECISION MAKING	2020	No information on data tool
Shuaib 2018	AVADAR (Auto-Visual AFP Detection and Reporting): demonstration of a novel SMS-based smartphone application to improve acute flaccid paralysis (AFP) surveillance in Nigeria	BMC Public Health	2020	Data tools only described but not used in outbreaks
Singh2017	Role of a Surveillance System in the Management of an Outbreak of Dengue in the Mid Hills of Himachal Pradesh, India	JOURNAL OF CLINICAL AND DIAGNOSTIC RESEARCH	2017	Retrospective outbreak identification
Stahl2015	Signalling disease outbreaks: Cost-effectiveness analysis of early warnings and response systems in the case of dengue control	Antimicrobial Resistance and Infection Control. Conference: 3rd International Conference on Prevention and Infection Control, ICPIC	2015	Abstract only
Stelling2010	Automated use of WHONET and SaTScan to detect outbreaks of Shigella spp. using antimicrobial resistance phenotypes.	Special Section: Modelling and methods.	2010	Retrospective outbreak identification
Tariq 2019	Assessing reporting delays and the effective reproduction number: the Ebola epidemic in DRC, May 2018-January 2019.	Epidemics	2018	Disease modelling on dummy or surveillance data
Teixeira2015	The spatiotemporal trajectory of a dengue epidemic	Tropical Medicine and International Health	2015	No information on data tool
Tekpa 2019	Measles epidemic in post-conflict period in rural Central African Republic.	Sante tropicale	2019	Article not accessible
Thahir-Silva 2020	Mapping Zika in the 125 municipalities of Antioquia department of Colombia using Geographic Information System (GIS) during 2015-2016 outbreak.	Infezioni in Medicina	2020	No information on data tool
Thinh Duc 2020	Addressing operational challenges of combatting malaria in a remote forest area of Vietnam using spatial decision support system approaches.	Geospatial health	2020	Analysis of surveillance data only
Tiffany2015	Using community based surveillance for outbreak detection - Ebola Zaire in Gueckedou, Guinea	Tropical Medicine and International Health	2015	Abstract only
Tiffany2016	Community-based surveillance to monitor mortality in a malaria-endemic and Ebola-epidemic setting in rural Guinea.	American Journal of Tropical Medicine and Hygiene	2016	Analysis of surveillance data only
Toda2016	Effectiveness of a mobile short-message-service-based disease outbreak alert system in Kenya	Emerging Infectious Diseases	2016	No information on data tool
Toda2017	Understanding mSOS: A qualitative study examining the implementation of a text-messaging outbreak alert system in rural Kenya	PLoS ONE	2017	Data tools only described but not used in outbreaks
Tom-Aba 2020	User Evaluation Indicates High Quality of the Surveillance Outbreak Response Management and Analysis System (SORMAS) After Field Deployment in Nigeria in 2015 and 2018	Studies in health technology and informatics	2020	Data tools only described but not used in outbreaks
Tumioto2014	Laboratory surveillance of dengue in Rio Grande do Sul, Brazil, from 2007 to 2013.	PLoS ONE	2014	Analysis of surveillance data only
Vinay 2020	Effective surveillance and predictive mapping of mosquito-borne diseases using social media	JOURNAL OF COMPUTATIONAL SCIENCE	2020	Review
Wagenaar 2020	The 2014-2015 Ebola virus disease outbreak and primary healthcare delivery in Liberia: Time-series analyses for 2010-2016	PLoS Medicine	2020	Analysis of surveillance data only
Wailan 2019	rPinecone: Define sub-lineages of a clonal expansion via a phylogenetic tree.	Microbial genomics	2018	Disease modelling on dummy or surveillance data
Wang2018	Influence of infectious disease seasonality on the performance of the outbreak detection algorithm in the China infectious disease automated-alert and response system	Journal of International Medical Research	2018	Analysis of surveillance data only
Wang2018b	Public Health Emergency Management and Multi-Source Data Technology in China	INTELLIGENT AUTOMATION AND SOFT COMPUTING	2018	Review
Wells 2019	Ebola vaccination in the Democratic Republic of the Congo	PROCEEDINGS OF THE NATIONAL ACADEMY OF SCIENCES OF THE UNITED STATES OF AMERICA	2018	Disease modelling on dummy or surveillance data
Wimberly2014	EPIDEMIA-An EcoHealth informatics system for integrated forecasting of malaria epidemics	Malaria Journal	2014	Data tools only described but not used in outbreaks
Wimberly2017	Integrated surveillance and modelling systems for climate-sensitive diseases: Two case studies	The Lancet	2017	Abstract only
Yan2012a	Establishing a web-based integrated surveillance system for early detection of infectious disease epidemic in rural China: a field experimental study	BMC medical informatics and decision making	2012	Data tools only described but not used in outbreaks
Yang 2020	A mathematical model for the novel coronavirus epidemic in Wuhan, China	Mathematical biosciences and engineering : MBE	2020	No information on data tool
Yang2012	A real-time platform for monitoring schistosomiasis transmission supported by Google Earth and a web-based geographical information system	Geospatial Health	2012	Analysis of surveillance data only
Yousafzai 2020	Ceftriaxone-resistant Salmonella Typhi Outbreak in Hyderabad City of Sindh, Pakistan: High Time for the Introduction of Typhoid Conjugate Vaccine	Clinical infectious diseases : an official publication of the Infectious Diseases Society of America	2020	No information on data tool
Yu 2020	Reverse logistics network design for effective management of medical waste in epidemic outbreaks: Insights from the coronavirus disease 2019 (COVID-19) outbreak in Wuhan (China)	International Journal of Environmental Research and Public Health	2020	Humanitarian response but no link to outbreak response
YueLong 2020	A ten-year China-US laboratory collaboration: improving response to influenza threats in China and the world, 2004-2014.	Special Issue: 10th anniversary of the centers for disease control and prevention - global disease detection program.	2020	Review
Yuk-Fai 2020	Association between meteorological factors, spatiotemporal effects, and prevalence of influenza A subtype H7 in environmental samples in Zhejiang province, China.	The Science of the total environment	2020	Analysis of surveillance data only
Zambrano 2020	Spatial distribution of dengue in Honduras during 2016-2019 using a geographic information systems (GIS)-Dengue epidemic implications for public health and travel medicine	Travel Medicine and Infectious Disease	2020	Analysis of surveillance data only
Zhang2014	Evaluation of the performance of a dengue outbreak detection tool for China	PLoS ONE	2014	Analysis of surveillance data only
Zhang2017	Surveillance and early warning systems of infectious disease in China: From 2012 to 2014.	International Journal of Health Planning and Management	2017	Analysis of surveillance data only
Zhiwei 2020	Spatiotemporal patterns and climatic drivers of severe dengue in Thailand	SCIENCE OF THE TOTAL ENVIRONMENT	2020	Analysis of surveillance data only
Zhu 2020	Prediction model for dengue fever based on interactive effects between multiple meteorological factors in Guangdong, China (2008-2016)	PLoS ONE	2020	Analysis of surveillance data only
Zornetzer2015	Vigilancia comunitaria: Improving communitybased infectious disease surveillance in nicaragua using a low-cost mhealth tool for data collection and decision support	American Journal of Tropical Medicine and Hygiene	2015	Abstract only
	Epidemiological monitoring of the two last outbreaks of yellow fever in Brazil-an outloook from Portugal	Transactions of the Royal Society of Tropical Medicine and Hygiene	2019	Abstract only
	Descriptive analysis of Measles cases presented to Allied Hospital Faisalabad Pakistan January-June 2018	International Journal of Infectious Diseases	2019	Abstract only
	Space-time permutation model applied to the past outbreak data of lumpy skin disease in the Balkan Peninsula from August 2015 to July 2017	Veterinarski Glasnik	2018	Retrospective outbreak identification
