# Supplementary material for: Electronic data collection, management and analysis tools used for outbreak response in low- and middle-income countries: a systematic review and stakeholder survey
Source: BMC Public Health. 2021 Sep 25;21:1741. doi: 10.1186/s12889-021-11790-w (PMC8464108; doi:10.1186/s12889-021-11790-w)
Supplement: Supplementary file 6 — Additional file 6. List of electronic tools reported by organisations with at least two respondents to the survey. Table shows number of stakeholder survey respondents per organisation (where at least 2 respondents from the same organisation responded) and the data collection, management and analysis tools used per organisation. [file 12889_2021_11790_MOESM6_ESM.xlsx]

## Sheet: Sheet1
		Collection tools						Management tools			Analysis tools
Responding organisation	No. respondents	MS Excel	DHIS2	DHARMA	EWARS	RedCap	ODK	MS Excel	Epidata	MS Access	MS Excel	QGIS	Stata	R	SPSS
MSF	9	5	2	3	0	1	2	8	2	1	8	4	5	5	1
WHO	9	1	0	0	3	0	2	6	0	0	5	1	4	2	2
Other organisations	8	0	0	0	1	0	1	6	1	1	5	1	2	2	1
Ministries of Health	4	2	0	0	2	0	0	4	2	1	2	2	1	1	2
Save the Children	4	3	4	0	2	1	2	4	1	1	2	0	1	2	1
CDC	2	1	1	0	0	0	1	2	1	0	2	1	2	1	0
Red Cross	2	2	1	0	1	0	2	1	1	1	2	2	1	1	0
