# Supplementary material for: Electronic data collection, management and analysis tools used for outbreak response in low- and middle-income countries: a systematic review and stakeholder survey
Source: BMC Public Health. 2021 Sep 25;21:1741. doi: 10.1186/s12889-021-11790-w (PMC8464108; doi:10.1186/s12889-021-11790-w)
Supplement: Supplementary file 7 — Additional file 7. List of electronic tools identified and their reported uses from the systematic review (2010–2020)/stakeholder survey. Dataset that describes the reported uses of the electronic tools either from the systematic review (2010–2020) and/or from the stakeholder survey. Where no data were found on a particular use of a tool, “don’t know” was entered in the database and where a tool only had one function (data collection or management or analysis), “NA” for not applicable was added to the relevant columns. [file 12889_2021_11790_MOESM7_ESM.xlsx]

## Sheet: Reported uses
Name of tool	Source	Review period	Data Collection	Data management	Data analysis	Alert	Case investigation	Contact tracing	Health promotion	Clinical	Infection, prevention and control	Laboratory	Surveillance	Clinical trials	WASH assessments	Other data collection activities	Cleaning	General data management	Survey generation	Other data management activities	Data cleaning	Descriptive analysis	Mapping	Spatial anaylsis	Modelling	Data visualisation	Data reporting	Dashboard creation	Phylogenetic analysis	Other data analysis activities
Abacas	review	2010-2018	no	no	yes	NA	NA	NA	NA	NA	NA	NA	NA	NA	NA	NA	NA	NA	NA	NA	don't know	don't know	don't know	don't know	don't know	don't know	don't know	don't know	don't know	yes
Amazon Mechanical Turk	review	2010-2018	yes	no	no	don't know	don't know	don't know	don't know	don't know	don't know	don't know	yes	don't know	don't know	don't know	NA	NA	NA	NA	NA	NA	NA	NA	NA	NA	NA	NA	NA	NA
ArcGIS	survey and review	2010-2018	no	no	yes	NA	NA	NA	NA	NA	NA	NA	NA	NA	NA	NA	NA		NA	NA	yes	yes	yes	yes	yes	yes	yes	yes	no	don't know
Artemis	review	2010-2018	no	no	yes	NA	NA	NA	NA	NA	NA	NA	NA	NA	NA	NA	NA	NA	NA	NA	don't know	don't know	don't know	don't know	don't know	don't know	don't know	don't know	don't know	yes
Avadar	survey	2010-2018	yes	no	no	yes	no	no	no	no	no	no	no	no	no	no	NA		NA	NA	NA	NA	NA	NA	NA	NA	NA	NA	NA	NA
BAPS	review	2010-2018	no	no	yes	NA	NA	NA	NA	NA	NA	NA	NA	NA	NA	NA	NA	NA	NA	NA	don't know	don't know	don't know	don't know	don't know	yes	don't know	don't know	yes	yes
Beagle	review	2018-2020	no	no	yes	no	no	no	no	no	no	no	no	no	no	no	no	no	no	no	no	no	no	no	no	no	no	no	yes	don't know
BEAST	review	2010-2018	no	no	yes	NA	NA	NA	NA	NA	NA	NA	NA	NA	NA	NA	NA	NA	NA	NA	don't know	don't know	don't know	don't know	don't know	don't know	don't know	don't know	yes	don't know
ClusterSeer	review	2010-2018	no	no	yes	NA	NA	NA	NA	NA	NA	NA	NA	NA	NA	NA	NA	NA	NA	NA	don't know	don't know	don't know	don't know	yes	yes	don't know	don't know	don't know	yes
CommCare	survey and review	2010-2018	yes	no	no	yes	yes	yes	no	no	no	no	yes	no	no	yes	NA		NA	NA	NA	NA	NA	NA	NA	NA	NA	NA	NA	NA
Dambe	review	2010-2018	no	no	yes	NA	NA	NA	NA	NA	NA	NA	NA	NA	NA	NA	NA	NA	NA	NA	don't know	don't know	don't know	don't know	don't know	don't know	don't know	don't know	yes	don't know
Dharma	survey	2010-2018	yes	no	no	no	no	no	yes	yes	no	no	yes	no	no	yes	NA		NA	NA	NA	NA	NA	NA	NA	NA	NA	NA	NA	NA
DHIS2	survey	2010-2018	yes	no	no	yes	yes	yes	yes	yes	no	yes	yes	no	yes	yes	NA		NA	NA	NA	NA	NA	NA	NA	NA	NA	NA	NA	NA
DSSRIDE	review	2010-2018	yes	no	yes	don't know	yes	don't know	don't know	don't know	don't know	don't know	yes	don't know	don't know	don't know	NA	NA	NA	NA	don't know	yes	yes	don't know	don't know	yes	yes	yes	don't know	don't know
Earth Resources Data Analysis	review	2018-2020	no	no	yes	no	no	no	no	no	no	no	maybe	no	no	no	no	no	no	no	no	no	yes	yes	yes	no	no	no	no	no
EASTWeb	review	2010-2018	no	no	yes	NA	NA	NA	NA	NA	NA	NA	NA	NA	NA	NA	NA	NA	NA	NA	don't know	don't know	don't know	yes	don't know	yes	don't know	don't know	don't know	don't know
eDEWS	survey		yes	no	no	yes	yes	yes	no	yes	no	yes	yes	no	no	no	NA		NA	NA	NA	NA	NA	NA	NA	NA	NA	NA	NA	NA
Epi Info	survey and review	2010-2018	yes	yes	yes	yes	yes	yes	yes	yes	yes	yes	yes	no	yes	yes	yes	yes	yes	don't know	yes	yes	yes	yes	no	yes	yes	yes	no	no
EpiCollect	survey and review	2010-2018	yes	no	no	no	yes	no	yes	yes	no	no	yes	no	no	no	NA		NA	NA	NA	NA	NA	NA	NA	NA	NA	NA	NA	NA
EpiData	survey and review	2010-2018	no	yes	no	NA	yes	NA	NA	NA	NA	NA	NA	NA	NA	NA	yes	yes	yes	yes	NA	NA	NA	NA	NA	NA	NA	NA	NA	NA
EWARS	survey and review	2010-2018	yes	yes	yes	yes	yes	yes	yes	yes	no	yes	yes	yes	yes	yes	yes	yes	yes	yes	yes	yes	yes	no	no	yes	yes	yes	no	don't know
FAST	review	2010-2018	yes	yes	yes	don't know	don't know	don't know	don't know	don't know	don't know	don't know	yes	don't know	don't know	don't know	don't know	don't know	yes	yes	don't know	don't know	don't know	don't know	don't know	yes	yes	don't know	don't know	don't know
FigTree	review	2010-2018	no	no	yes	NA	NA	NA	NA	NA	NA	NA	NA	NA	NA	NA	NA	NA	NA	NA	don't know	don't know	don't know	don't know	don't know	yes	don't know	don't know	yes	don't know
FormHub	review	2010-2018	yes	yes	no	don't know	yes	yes	don't know	don't know	don't know	yes	yes	don't know	don't know	yes	don't know	don't know	yes	yes	NA	NA	NA	NA	NA	NA	NA	NA	NA	NA
GapFiller	review	2010-2018	no	no	yes	NA	NA	NA	NA	NA	NA	NA	NA	NA	NA	NA	NA	NA	NA	NA	don't know	don't know	don't know	don't know	don't know	don't know	don't know	don't know	don't know	yes
GeoDa	review	2010-2018	no	no	yes	NA	NA	NA	NA	NA	NA	NA	NA	NA	NA	NA	NA	NA	NA	NA	don't know	don't know	don't know	yes	don't know	don't know	don't know	don't know	don't know	don't know
GeoPoll	review	2018-2020	yes	no	no	no	no	no	no	no	no	no	no	no	no	yes	NA	NA	NA	NA	NA	NA	NA	NA	NA	NA	NA	NA	NA	NA
Google Charts Tools	review	2010-2018	no	no	yes	NA	NA	NA	NA	NA	NA	NA	NA	NA	NA	NA	NA	NA	NA	NA	don't know	don't know	don't know	don't know	don't know	yes	don't know	yes	don't know	don't know
Google Earth	review	2010-2018	no	no	yes	NA	NA	NA	NA	NA	NA	NA	NA	NA	NA	NA	NA	NA	NA	NA	don't know	don't know	yes	don't know	don't know	don't know	don't know	don't know	don't know	don't know
Guardian of Health	review	2018-2020	yes	no	no	no	no	no	no	no	no	no	yes	no	no	no	NA	NA	NA	NA	NA	NA	NA	NA	NA	NA	NA	NA	NA	NA
HealthMapper	review	2010-2018	no	no	yes	NA	NA	NA	NA	NA	NA	NA	NA	NA	NA	NA	NA	NA	NA	NA	don't know	don't know	yes	don't know	don't know	don't know	don't know	don't know	don't know	don't know
Hongu Hybrid System	review	2018-2020	yes	yes	yes	no	no	no	no	yes	no	yes	yes	no	no	yes	yes	yes	don't know	yes	yes	yes	yes	yes	yes	yes	don't know	don't know	no	don't know
Institut Pasteur application	review	2010-2018	yes	yes	yes	don't know	don't know	don't know	don't know	don't know	don't know	don't know	yes	don't know	don't know	don't know	don't know	don't know	yes	don't know	don't know	yes	yes	don't know	don't know	yes	yes	yes	don't know	don't know
IPCAF	survey		yes	no	no	no	no	no	no	yes	no	no	no	no	no	no	NA		NA	NA	NA	NA	NA	NA	NA	NA	NA	NA	NA	NA
KoBoCollect	survey		yes	no	no	yes	yes	yes	yes	yes	yes	yes	yes	yes	yes	yes	NA		NA	NA	NA	NA	NA	NA	NA	NA	NA	NA	NA	NA
Magpi	survey and review	2010-2018	yes	no	no	no	no	no	yes	yes	yes	yes	yes	no	yes	yes	NA		NA	NA	NA	NA	NA	NA	NA	NA	NA	NA	NA	NA
MalariaConnect	review	2018-2020	yes	no	no	no	no	no	no	no	no	no	yes	no	no	no	NA	NA	NA	NA	NA	NA	NA	NA	NA	NA	NA	NA	NA	NA
MATLAB	review	2018-2020	no	no	yes	NA	NA	NA	NA	NA	NA	NA	NA	NA	NA	NA	NA	NA	NA	NA	no	no	no	no	no	no	no	no	no	yes
Mega	review	2010-2018	no	no	yes	NA	NA	NA	NA	NA	NA	NA	NA	NA	NA	NA	NA	NA	NA	NA	don't know	don't know	don't know	don't know	don't know	don't know	don't know	don't know	yes	don't know
mHealthSurvey	review	2010-2018	yes	no	no	don't know	don't know	don't know	don't know	yes	don't know	don't know	don't know	don't know	don't know	don't know	NA	NA	NA	NA	NA	NA	NA	NA	NA	NA	NA	NA	NA	NA
MS Access	survey and review	2010-2018	yes	yes	no	no	no	no	yes	yes	no	no	no	no	no	don't know	yes	yes	yes	yes	NA	NA	NA	NA	NA	NA	NA	NA	NA	NA
MS Excel	survey and review	2010-2018	yes	yes	yes	yes	yes	yes	yes	yes	yes	yes	yes	no	no	don't know	yes	yes	yes	yes	yes	yes	yes	no	yes	yes	yes	yes	no	no
MySQL	survey and review	2010-2018	no	yes	no	NA	NA	NA	NA	NA	NA	NA	NA	NA	NA	NA	yes	yes	yes	no	NA	NA	NA	NA	NA	NA	NA	NA	NA	NA
ODK	survey and review	2010-2018	yes	no	no	yes	yes	yes	yes	yes	yes	yes	yes	yes	yes	yes	NA		NA	NA	NA	NA	NA	NA	NA	NA	NA	NA	NA	NA
OlympTRIP	review	2010-2018	yes	no	no	don't know	don't know	don't know	don't know	don't know	don't know	don't know	yes	don't know	don't know	don't know	NA	NA	NA	NA	NA	NA	NA	NA	NA	NA	NA	NA	NA	NA
OpenEpi	review	2010-2018	no	no	yes	NA	NA	NA	NA	NA	NA	NA	NA	NA	NA	NA	NA	NA	NA	NA	don't know	yes	don't know	don't know	don't know	don't know	don't know	don't know	don't know	don't know
OpenMRS	review	2010-2018	yes	no	no	don't know	don't know	don't know	don't know	yes	don't know	don't know	don't know	don't know	don't know	don't know	NA	NA	NA	NA	NA	NA	NA	NA	NA	NA	NA	NA	NA	NA
PhyML	review	2010-2018	no	no	yes	NA	NA	NA	NA	NA	NA	NA	NA	NA	NA	NA	NA	NA	NA	NA	don't know	don't know	don't know	don't know	don't know	don't know	don't know	don't know	yes	don't know
PODD	review	2018-2020	yes	yes	yes	yes	no	no	no	no	no	no	yes	no	no	no	don't know	yes	yes	don't know	don't know	no	no	no	no	no	yes	don't know	no	don't know
Prism7	review	2018-2020	no	no	yes	NA	NA	NA	NA	NA	NA	NA	NA	NA	NA	NA	NA	NA	NA	NA	no	yes	no	no	no	no	no	no	no	no
QGIS	survey and review	2010-2018	no	no	yes	NA	NA	NA	NA	NA	NA	NA	NA	NA	NA	NA	NA		NA	NA	yes	yes	yes	yes	no	yes	yes	yes	no	no
R	survey and review	2010-2018	no	no	yes	NA	NA	NA	NA	NA	NA	NA	NA	NA	NA	NA	NA		NA	NA	yes	yes	yes	yes	yes	yes	yes	yes	no	don't know
RAST	review	2010-2018	no	no	yes	NA	NA	NA	NA	NA	NA	NA	NA	NA	NA	NA	NA	NA	NA	NA	don't know	don't know	don't know	don't know	don't know	don't know	don't know	don't know	yes	don't know
RAxML	review	2010-2018	no	no	yes	NA	NA	NA	NA	NA	NA	NA	NA	NA	NA	NA	NA	NA	NA	NA	don't know	don't know	don't know	don't know	don't know	don't know	don't know	don't know	yes	don't know
RealPhy	review	2010-2018	no	no	yes	NA	NA	NA	NA	NA	NA	NA	NA	NA	NA	NA	NA	NA	NA	NA	don't know	don't know	don't know	don't know	don't know	don't know	don't know	don't know	yes	don't know
REDCap	survey		yes	no	no	no	yes	no	yes	yes	no	yes	yes	no	no	yes	NA		NA	NA	NA	NA	NA	NA	NA	NA	NA	NA	NA	NA
SAGES OE	review	2010-2018	yes	don't know	yes	don't know	don't know	don't know	don't know	don't know	don't know	don't know	yes	don't know	don't know	don't know	don't know	don't know	don't know	don't know	don't know	yes	don't know	don't know	don't know	yes	yes	don't know	don't know	don't know
Samaritan’s Purse Reporting System	survey		yes	no	no	no	no	yes	yes	yes	yes	yes	yes	yes	yes	don't know	NA		NA	NA	NA	NA	NA	NA	NA	NA	NA	NA	NA	NA
SAMtools	review	2010-2018	no	no	yes	NA	NA	NA	NA	NA	NA	NA	NA	NA	NA	NA	NA	NA	NA	NA	don't know	don't know	don't know	don't know	don't know	don't know	don't know	don't know	yes	don't know
SAS	survey and review	2010-2018	no	no	yes	NA	NA	NA	NA	NA	NA	NA	NA	NA	NA	NA	NA		NA	NA	yes	yes	yes	yes	yes	yes	yes	yes	no	don't know
SaTScan	survey and review	2010-2018	no	no	yes	NA	NA	NA	NA	NA	NA	NA	NA	NA	NA	NA	NA		NA	NA	no	no	yes	yes	yes	yes	no	no	no	no
SavGIS	review	2010-2018	no	no	yes	NA	NA	NA	NA	NA	NA	NA	NA	NA	NA	NA	NA	NA	NA	NA	don't know	don't know	yes	don't know	don't know	don't know	don't know	don't know	don't know	don't know
SIMULINK	review	2018-2020	no	no	yes	NA	NA	NA	NA	NA	NA	NA	NA	NA	NA	NA	NA	NA	NA	NA	no	no	no	no	yes	no	no	no	no	no
SMALT	review	2010-2018	no	no	yes	NA	NA	NA	NA	NA	NA	NA	NA	NA	NA	NA	NA	NA	NA	NA	don't know	don't know	don't know	don't know	don't know	don't know	don't know	don't know	don't know	yes
SORMAS	survey		yes	no	no	yes	yes	yes	no	no	no	yes	yes	no	no	no	NA		NA	NA	NA	NA	NA	NA	NA	NA	NA	NA	NA	NA
SPSS	survey and review	2010-2018	no	no	yes	NA	NA	NA	NA	NA	NA	NA	NA	NA	NA	NA	NA		NA	NA	yes	yes	no	no	yes	yes	yes	no	no	yes
SSPACE	review	2010-2018	no	no	yes	NA	NA	NA	NA	NA	NA	NA	NA	NA	NA	NA	NA	NA	NA	NA	don't know	don't know	don't know	don't know	don't know	don't know	don't know	don't know	don't know	yes
Stata	survey and review	2010-2018	no	yes	yes	NA	NA	NA	NA	NA	NA	NA	NA	NA	NA	NA	yes	yes	no	no	yes	yes	yes	yes	yes	yes	yes	yes	no	no
SurveyCTO	survey		yes	no	no	no	no	no	no	no	no	no	no	no	no	yes	NA		NA	NA	NA	NA	NA	NA	NA	NA	NA	NA	NA	NA
Tableau	survey and review	2010-2018	no	yes	yes	NA	NA	NA	NA	NA	NA	NA	NA	NA	NA	NA	no	yes	no	no	yes	yes	yes	yes	no	yes	yes	yes	no	no
TerraView	review	2010-2018	no	no	yes	NA	NA	NA	NA	NA	NA	NA	NA	NA	NA	NA	NA	NA	NA	NA	don't know	don't know	yes	don't know	don't know	don't know	don't know	don't know	don't know	don't know
Tracer	review	2018-2020	no	no	yes	no	no	no	no	no	no	no	no	no	no	no	no	no	no	no	no	no	no	no	no	no	no	no	yes	don't know
TreeAnnotator	review	2018-2020	no	no	yes	no	no	no	no	no	no	no	no	no	no	no	no	no	no	no	no	no	no	no	no	no	no	no	yes	don't know
Velvet	review	2010-2018	no	no	yes	NA	NA	NA	NA	NA	NA	NA	NA	NA	NA	NA	NA	NA	NA	NA	don't know	don't know	don't know	don't know	don't know	don't know	don't know	don't know	don't know	yes
Zegeba	survey		yes	no	no	no	no	no	yes	yes	no	no	no	no	don't know	don't know	NA		NA	NA	NA	NA	NA	NA	NA	NA	NA	NA	NA	NA
