# Supplementary material for: Electronic data collection, management and analysis tools used for outbreak response in low- and middle-income countries: a systematic review and stakeholder survey
Source: BMC Public Health. 2021 Sep 25;21:1741. doi: 10.1186/s12889-021-11790-w (PMC8464108; doi:10.1186/s12889-021-11790-w)
Supplement: Supplementary file 8 — Additional file 8. Technical characteristics of tools as identified from the review, survey, and tool developers’ websites/direct contact. Dataset that describes the technical characteristics of the electronic tools as identified from the systematic review (2010–2020), survey or from review of software websites or contact with software developers. Where no data were found on a particular characteristic of a tool, “don’t know” was entered in the database and where a tool only had one function (data collection or management or analysis), “NA” for not applicable was added to the relevant columns. The Samaritan’s Purse Reporting System was excluded from this database on request from the organisation. [file 12889_2021_11790_MOESM8_ESM.xlsx]

## Sheet: Sheet1
Tool	Review period	Data collection	Data management	Data analysis	Used for analysis of sequencing	Programming knowledge required to use	Free software	Free services	License type	Windows compatible	Mac compatible	Linux compatible	Data storage	Cloud data storage	Data encryption	Offline data collection	data_visualisation	GPS collection	Mobile application available	Operation system of mobile application	web data collection application available	Evaluation available	Evaluation of tool in an outbreak/emergency setting	Website of tools	source_info2	evaluation source
ABACAS	2010-2018	no	no	yes	yes	yes	yes	NA	open source	yes	don't know	don't know	local server	NA	don't know	NA	no	NA	no	NA	no	don't know	don't know	http://abacas.sourceforge.net/Manual.html	https://www.ncbi.nlm.nih.gov/pmc/articles/PMC2712343/
Amazon Mechanical Turk	2010-2018	yes	yes	yes	no	no	yes	no	proprietary	yes	yes	yes	cloud	Region-dependent	don't know	no	yes	no	no	NA	yes	yes	no	https://www.mturk.com/		https://journals.sagepub.com/doi/abs/10.1177/1745691617706516?journalCode=ppsa
ArcGIS	2010-2018	no	yes	yes	no	no	no	NA	proprietary	yes	no	yes	cloud and local server	Region-dependent	yes	yes	yes	no	yes	android and iOS	no	don't know		https://www.arcgis.com/index.html
Artemis	2010-2018	no	no	yes	yes	yes	yes	NA	open source	yes	yes	yes	cloud and local server	don't know	don't know	NA	yes	NA	no	NA	no	don't know	don't know	https://watermark.silverchair.com/160944.pdf?token=AQECAHi208BE49Ooan9kkhW_Ercy7Dm3ZL_9Cf3qfKAc485ysgAAAnowggJ2BgkqhkiG9w0BBwagggJnMIICYwIBADCCAlwGCSqGSIb3DQEHATAeBglghkgBZQMEAS4wEQQMnxcbKrWZ0oo1dhwiAgEQgIICLfqhm9c6UWkAJQzSCIzFom5IkehSp8qf9nhwHpmyQqTiBAWM-kdMhJJyZIQrkaLIlbhKCDYfv5AoE49Q9iIgh9brb97lpInLQqYc7hc0JMsR69a1apq-Mw8_HsScHtKiR_KktPLfTXC93u8W4I_ZcxyUCkTBG4L-nwqWmuV2cQHIm16A-IKl6_-h7GodIeag…	http://sanger-pathogens.github.io/Artemis/Artemis/
Avadar	2010-2018	yes	yes	no	no	no	don't know	don't know	don't know	yes	don't know	don't know	local server	NA	no	yes	no	yes	yes	android	no	yes	borderline	https://bmcpublichealth.biomedcentral.com/articles/10.1186/s12889-018-6187-x		https://bmcpublichealth.biomedcentral.com/articles/10.1186/s12889-018-6187-x
BAPS	2010-2018	no	no	yes	yes	no	yes	NA	don't know	yes	yes	yes	local server	NA	don't know	NA	yes	no	no	NA	no	don't know	don't know	http://www.helsinki.fi/bsg/software/BAPS/
Beagle	2018-2020	no	no	yes	yes	yes	yes	NA	open source	yes	yes	yes	no	NA	NA	NA	no	no	no	NA	no	yes	no	http://faculty.washington.edu/browning/beagle/beagle.html	https://journals.plos.org/plosone/article?id=10.1371/journal.pone.0160733
BEAST	2010-2018	no	no	yes	yes	no	yes	NA	open source	yes	yes	yes	local server	NA	don't know	NA	yes	no	no	NA	no	don't know		https://beast.community/
ClusterSeer	2010-2018	no	no	yes	yes	no	no	NA	proprietary	yes	no	no	local server	NA	don't know	NA	yes	no	no	NA	no	don't know	don't know	http://www.biomedware.com/files/documentation/clusterseer/default.htm
CommCare	2010-2018	yes	yes	yes	no	no	yes	limited	open source	yes	yes	yes	cloud and local server	US	yes	yes	yes	yes	yes	android	yes	yes	no	www.dimagi.com		https://www.dimagi.com/toolkits/commcare-evidence-base/
Dambe	2010-2018	no	no	yes	yes	no	yes	NA	proprietary	yes	yes	yes	local server	NA	no	NA	yes	no	no	NA	no	don't know		http://dambe.bio.uottawa.ca/DAMBE/dambe.aspx
Dharma	2010-2018	yes	yes	yes	no	no	yes	no	proprietary	yes	yes	don't know	cloud	EU	yes	yes	yes	yes	yes	android and iOS	yes	don't know	don't know	www.dharmaplatform.com
DHIS2	2010-2018	yes	yes	yes	no	no	yes	NA	open source	yes	yes	yes	cloud and local server	EU or US	yes	yes	yes	yes	yes	android	yes	yes	yes	https://docs.dhis2.org/		https://journals.sagepub.com/doi/abs/10.1177/1833358318777713
DSSRIDE	2010-2018	yes	yes	yes	no	no	don't know	don't know	semi-open	yes	don't know	don't know	cloud	don't know	don't know	no	yes	yes	no	NA	yes	no	no	https://journals.plos.org/plosone/article?id=10.1371/journal.pone.0054842
Earth Resources Data Analysis	2018-2020	no	no	yes	no	no	no	NA	proprietary	yes	yes	yes	NA	NA	NA	NA	yes	no	no	NA	no	don't know	don't know	https://gisgeography.com/erdas-imagine/
EASTWeb	2010-2018	no	no	yes	no	no	yes	NA	open source	yes	don't know	don't know	NA	NA	no	NA	NA	no	no	NA	no	don't know		https://eastweb.sdstate.edu/
eDEWS		yes	yes	yes	no	no	don't know	don't know	don't know	yes	yes	yes	local server	don't know	don't know	yes	yes	yes	yes	android and iOS	yes	yes	yes	https://www.ncbi.nlm.nih.gov/pubmed/31452564		https://www.ncbi.nlm.nih.gov/pubmed/31452564
Epi Info	2010-2018	yes	yes	yes	no	no	yes	NA	open source	yes	yes	yes	cloud and local server	don't know	yes	yes	yes	yes	yes	android and iOS	yes	don't know	no	https://www.cdc.gov/epiinfo/
EpiCollect	2010-2018	yes	yes	yes	no	no	yes	NA	open source	yes	yes	yes	cloud and local server	Region-dependent	no	yes	yes	yes	yes	android and iOS	yes	yes	no	https://five.epicollect.net/		http://www.philab.cdc.gov/wp-content/uploads/2016/03/epicollect-structured-evaluation1.pdf
EpiData	2010-2018	yes	yes	no	no	no	yes	NA	freeware	yes	yes	yes	local server	NA	yes	yes	no	no	no	NA	no	No	no	www.epidata.dk
EWARS	2010-2018	yes	yes	yes	no	no	yes	NA	open source	yes	yes	don't know	local server	NA	yes	yes	yes	yes	yes	android and iOS	yes	yes	yes	https://www.who.int/emergencies/kits/ewars/en/		https://www.who.int/bulletin/volumes/97/3/18-211409.pdf
FAST	2010-2018	yes	yes	yes	no	no	no	don't know	proprietary	yes	don't know	don't know	local server	NA	yes	yes	don't know	yes	no	NA	yes	yes	yes	guo 2012, but no longer in use		guo 2012, but no longer in use
FigTree	2010-2018	no	no	yes	yes	no	yes	NA	open source	yes	yes	yes	local server	NA	no	NA	yes	no	no	NA	no	don't know	don't know	http://tree.bio.ed.ac.uk/software/figtree/
FormHub	2010-2018	yes	yes	yes	no	no	yes	no	open source	yes	don't know	yes	cloud and local server	Region-dependent	yes	yes	yes	yes	yes	android	yes	don't know	don't know	http://unfao.net/
GapFiller	2010-2018	no	no	yes	yes	yes	yes	NA	semi-open	yes	don't know	don't know	don't know	don't know	don't know	no	don't know	no	no	NA	no	don't know	don't know	https://genomebiology.biomedcentral.com/articles/10.1186/gb-2012-13-6-r56
Geoda	2010-2018	no	no	yes	no	no	yes	NA	open source	yes	yes	yes	cloud and local server	NA	don't know	NA	yes	NA	no	NA	no	don't know	don't know	https://github.com/GeoDaCenter/geoda
GeoPoll	2018-2020	yes	no	no	no	no	yes	no	don't know	yes	don't know	don't know	cloud	yes	don't know	yes	no	don't know	yes	android and iOS	no	don't know	don't know	www.geopoll.com
Google Charts Tools	2010-2018	no	no	yes	no	yes	yes	NA	open source	yes	yes	yes	cloud	Region-dependent	NA	NA	yes	no	no	NA	no	don't know		https://developers.google.com/chart/
Google Earth	2010-2018	no	no	yes	no	no	yes	NA	proprietary	yes	yes	yes	cloud	Region-dependent	don't know	NA	yes	no	yes	android and iOS	no	don't know	don't know	http://earth.google.com
Guardian of Health	2018-2020	yes	yes	yes	no	yes	yes	NA	open source	yes	yes	yes	cloud	Region-dependent	don't know	no	yes	yes	yes	android and iOS	yes	don't know	don't know	https://www.guardioesdasaude.org/the-guardians-of-health/
Health mapper	2010-2018	yes	yes	yes	no	no	yes	NA	don't know	yes	no	don't know	local server	NA	don't know	yes	yes	no	no	NA	no	don't know	don't know	https://www.who.int/hac/techguidance/training/predeployment/Health%20Mapper.pdf
Hongu Hybrid System	2018-2020	yes	yes	yes	no	don't know	don't know	NA	don't know	don't know	don't know	don't know	cloud	China	yes	no	yes	don't know	no	NA	don't know	don't know	don't know	https://europepmc.org/article/med/32287040
Institut Pasteur application	2010-2018	yes	yes	yes	no	no	don't know	don't know	open source	yes	don't know	don't know	local server	NA	don't know	yes	no	don't know	yes	android	no	don't know	don't know	https://malariajournal.biomedcentral.com/articles/10.1186/s12936-017-1728-9
IPCAF		yes	no	no	no	no	yes	NA	don't know	yes	yes	yes	cloud and local server	don't know	don't know	no	no	no	no	NA	yes	don't know	don't know	https://www.who-ipc-survey.org/
KoBoCollect		yes	yes	yes	no	no	yes	NA	open source	yes	yes	yes	cloud and local server	EU or US	yes	yes	yes	yes	yes	android	yes	don't know		www.kobotoolbox.org
Magpi	2010-2018	yes	yes	yes	no	no	yes	limited	proprietary	yes	yes	don't know	cloud and local server	EU	yes	yes	yes	yes	yes	android and iOS	yes	don't know		www.magpi.com
MalariaConnect	2018-2020	yes	no	no	no	no	don't know	NA	don't know	NA	NA	NA	NA	NA	don't know	yes	no	no	no	NA	no	don't know	don't know	https://malariajournal.biomedcentral.com/articles/10.1186/s12936-019-2683-4
MATLAB	2018-2020	no	no	yes	no	yes	no	NA	proprietary	yes	yes	yes	NA	NA	NA	NA	yes	NA	no	NA	NA	don't know	don't know	http://www.mathworks.com
Mega	2010-2018	no	no	yes	yes	no	yes	NA	proprietary	yes	yes	yes	local server	NA	no	NA	yes	no	no	NA	no	don't know	don't know	https://www.megasoftware.net/
mHealthSurvey	2010-2018	yes	no	no	no	no	don't know	NA	don't know	yes	don't know	don't know	local server	NA	don't know	yes	don't know	no	yes	android	no	don't know	don't know	http://www.jhidc.org/index.php/jhidc/article/view/64
MS Access	2010-2018	no	yes	yes	no	no	no	NA	proprietary	yes	no	no	cloud and local server	Region-dependent	yes	yes	yes	no	no	NA	no	don't know		https://products.office.com/en-gb/access
MS Excel	2010-2018	yes	yes	yes	no	no	no	NA	proprietary	yes	yes	no	cloud and local server	Region-dependent	yes	yes	no	no	yes	android, iOS and windows	yes	don't know	don't know	www.microsoft.com
MySQL	2010-2018	no	yes	yes	no	yes	yes	NA	open source	yes	yes	yes	cloud and local server	Region-dependent	yes	NA	yes	no	no	NA	no	don't know		www.mysql.com
ODK	2010-2018	yes	yes	yes	no	no	yes	NA	open source	yes	yes	yes	cloud and local server	Region-dependent	yes	yes	yes	yes	yes	android	yes	yes	yes	www.opendatakit.org		http://s-space.snu.ac.kr/bitstream/10371/132334/1/000000137262.pdf
OlympTRIP	2010-2018	yes	yes	yes	no	no	yes	NA	don't know	yes	don't know	don't know	cloud	don't know	don't know	yes	no	yes	yes	android	no	no	no	https://doi.org/10.1371/journal.pone.0201943
OpenEpi	2010-2018	no	no	yes	no	no	yes	NA	open source	yes	yes	yes	local server	NA	no	NA	no	no	no	NA	no	don't know	don't know	https://www.openepi.com/Menu/OE_Menu.htm
OpenMRS	2010-2018	yes	yes	yes	no	no	yes	NA	open source	yes	yes	yes	cloud and local server	Region-dependent	yes	yes	yes	no	yes	android and iOS	yes	yes	yes	https://openmrs.org/about/		https://www.ncbi.nlm.nih.gov/pmc/articles/PMC5583502/
PhyML	2010-2018	no	no	yes	yes	yes	yes	NA	open source	yes	yes	yes	cloud and local server	don't know	don't know	no	yes	no	no	NA	no	yes	don't know	http://www.atgc-montpellier.fr/phyml/
PODD	2018-2020	yes	yes	yes	no	no	don't know	NA	open source	don't know	don't know	don't know	cloud	don't know	don't know	don't know	don't know	yes	yes	android and iOS	don't know	don't know	don't know	https://endingpandemics.org/projects/participatory-one-health-digital-disease-detection-podd/
Prism7	2018-2020	no	no	yes	don't know	no	no	NA	proprietary	yes	yes	no	NA	NA	NA	NA	yes	NA	no	NA	NA	don't know	don't know	https://www.graphpad.com/scientific-software/prism/
QGIS	2010-2018	no	yes	yes	no	no	yes	NA	open source	yes	yes	yes	local server	NA	NA	NA	no	no	no	NA	no	don't know		www.qgis.org
R	2010-2018	no	yes	yes	yes	yes	yes	NA	open source	yes	yes	yes	NA	NA	yes	na	yes	no	no	NA	no	don't know		www.rstudio.org
RAST	2010-2018	no	no	yes	yes	no	yes	NA	open source	yes	yes	yes	cloud	don't know	don't know	no	yes	no	no	NA	no	don't know	don't know	http://rast.theseed.org/FIG/rast.cgi	https://www.ncbi.nlm.nih.gov/pmc/articles/PMC2563014/
RAxML	2010-2018	no	no	yes	yes	yes	yes	NA	open source	yes	yes	don't know	cloud and local server	Region-dependent	don't know	no	don't know	no	no	NA	no	don't know	don't know	https://cme.h-its.org/exelixis/web/software/raxml/index.html	https://cme.h-its.org/exelixis/resource/download/NewManual.pdf
RealPhy	2010-2018	no	no	yes	yes	no	yes	NA	semi-open	yes	yes	yes	cloud	don't know		no	yes	no	no	NA	no	don't know	don't know	https://realphy.unibas.ch/realphy/
REDCap		yes	yes	yes	no	no	yes	NA	proprietary	yes	yes	yes	cloud and local server	Region-dependent	yes	yes	yes	yes	yes	android and iOS	yes	no	yes	www.project-redcap.org	https://projectredcap.org/software/mobile-app/	https://www.ncbi.nlm.nih.gov/pmc/articles/PMC4512356/
SAGES OE	2010-2018	yes	yes	yes	no	no	yes	NA	open source	yes	don't know	don't know	local server	NA	yes	yes	yes	don't know	no	NA	yes	no	no	https://www.jhuapl.edu/sages/resources/SAGES-Information-Sheet.pdf	https://bmcmedinformdecismak.biomedcentral.com/articles/10.1186/1472-6947-12-99
SAMTools	2010-2018	no	no	yes	yes	yes	yes	NA	open source	yes	yes	don't know	local server	don't know	don't know	no	no	no	no	NA	no	don't know	don't know	https://github.com/samtools/samtools	http://www.htslib.org/doc/samtools.html
SAS	2010-2018	no	yes	yes	yes	yes	no	no	proprietary	yes	yes	yes	local server	NA	yes	NA	yes	no	no	NA	no	don't know		www.sas.com
SaTScan	2010-2018	no	no	yes	no	no	yes	NA	proprietary	yes	yes	yes	NA	NA	no	NA	yes	no	no	NA	no	don't know		www.satscan.org
SavGIS	2010-2018	yes	yes	yes	no	no	yes	NA	open source	yes	no	no	local server	NA	no	don't know	yes	don't know	no	NA	no	don't know		http://www.savgis.org/
Simulink	2018-2020	no	no	yes	no	yes	no	NA	proprietary	yes	yes	yes	NA	NA	NA	NA	yes	NA	no	NA	NA	don't know	don't know	http://www.mathworks.com
SMALT	2010-2018	no	no	yes	yes	yes	yes	NA	open source	yes	don't know	don't know	local server	don't know	don't know	no	no	no	no	NA	no	don't know	don't know	https://www.sanger.ac.uk/science/tools/smalt-0	ftp://ftp.sanger.ac.uk/pub/resources/software/smalt/smalt-manual-0.7.4.pdf
SORMAS		yes	yes	yes	no	no	yes	NA	open source	yes	no	yes	cloud and local server	EU	yes	yes	yes	yes	yes	android	yes	yes	yes	https://sormasorg.helmholtz-hzi.de/About_SORMAS.html	https://www.frontiersin.org/articles/10.3389/fict.2018.00007/full	https://www.ncbi.nlm.nih.gov/pubmed/30147081
SPSS	2010-2018	no	yes	yes	no	yes	no	NA	proprietary	yes	yes	yes	NA	NA	yes	NA	no	no	no	NA	no	don't know		www.ibm.com
SSPACE	2010-2018	no	no	yes	yes	yes	yes for universities	NA	proprietary	yes	yes	yes	don't know	don't know	don't know	no	no	no	no	NA	no	don't know	don't know	https://github.com/nsoranzo/sspace_basic
Stata	2010-2018	no	yes	yes	yes	yes	no	NA	proprietary	yes	yes	yes	NA	NA	NA	NA	no	no	no	NA	no	don't know		www.stata.com
SurveyCTO		yes	yes	yes	no	no	yes	limited	proprietary	yes	yes	yes	cloud and local server	EU or US	yes	yes	yes	yes	yes	android and iOS	yes	don't know		www.surveycto.com
Tableau	2010-2018	no	yes	yes	no	no	yes	limited	proprietary	yes	yes	yes	cloud and local server	EU or US	yes	na	yes	no	yes	android and iOS	no	don't know		www.tableau.com	https://www.tableau.com/about/blog/2016/1/tableau-online-now-store-your-data-exclusively-europe-cloud-48435
Terraview	2010-2018	no	yes	yes	no	no	yes	NA	open source	yes	yes	yes	local server	NA	don't know	NA	yes	no	no	NA	no	don't know	don't know	http://www.dpi.inpe.br/terralib5/wiki/doku.php?id=wiki:about
Tracer	2018-2020	no	no	yes	yes	no	yes	NA	open source	yes	yes	yes	NA	NA	NA	NA	yes	NA	no	NA	NA	don't know	don't know	http://tree.bio.ed.ac.uk/software/tracer/
TreeAnnotator	2018-2020	no	no	yes	yes	no	yes	NA	open source	yes	yes	yes	NA	NA	NA	NA	yes	NA	no	NA	NA	don't know	don't know	https://beast.community/treeannotator
Velvet	2010-2018	no	no	yes	yes	no	yes	NA	open source	yes	yes	yes	don't know	don't know	don't know	no	no	no	no	NA	no	don't know	don't know	https://www.ebi.ac.uk/~zerbino/velvet/
Zegeba		yes	yes	yes	no	no	no	no	proprietary	yes	yes	yes	cloud and local server	EU	yes	yes	yes	yes	yes	android and iOS	yes	don't know		https://zegeba.com/
